# Supplementary material for: A Systematic Literature Review of Indoor Air Disinfection Techniques for Airborne Bacterial Respiratory Pathogens
Source: Int J Environ Res Public Health. 2022 Jan 21;19(3):1197. doi: 10.3390/ijerph19031197 (PMC8834760; doi:10.3390/ijerph19031197)
Supplement: Supplementary file 1 [file ijerph-19-01197-s001.zip]

Archive with 1 entries (1 files):
- ijerph-1518272-supplementary.pdf
